# Supplementary material for: Global compositional and functional states of the human gut microbiome in health and disease
Source: Genome Res. 2024 Jun;34(6):967–78. doi: 10.1101/gr.278637.123 (PMC11293553; doi:10.1101/gr.278637.123)
Supplement: Supplement 13 [file Supplemental_Code.zip]

Archive with 23 entries (18 files):
- Supplemental_code/
- Supplemental_code/README.md
- Supplemental_code/Fig1-region_enriched_scripts/
- Supplemental_code/Fig1-region_enriched_scripts/amrfunc.py
- Supplemental_code/Fig1-region_enriched_scripts/cazyfunc.py
- Supplemental_code/Fig1-region_enriched_scripts/monocle.r
- Supplemental_code/Fig1-region_enriched_scripts/plotmonacle.py
- Supplemental_code/Fig1-region_enriched_scripts/vffunc.py
- Supplemental_code/Fig1-region_enriched_scripts/zscores.py
- Supplemental_code/Fig2-metapangenome-was_disease_enriched_scripts/
- Supplemental_code/Fig2-metapangenome-was_disease_enriched_scripts/effect_size_v2.py
- Supplemental_code/Fig2-metapangenome-was_disease_enriched_scripts/plot_manhatan.R
- Supplemental_code/Fig2-metapangenome-was_disease_enriched_scripts/plot_volcano_MSPdisease.R
- Supplemental_code/Fig3_functional_clustering_scripts/
- Supplemental_code/Fig3_functional_clustering_scripts/funcType.analysis.functions.r
- Supplemental_code/Fig3_functional_clustering_scripts/funcType.analysis.r
- Supplemental_code/Fig3_functional_clustering_scripts/funcType.data.files.r
- Supplemental_code/Fig3_functional_clustering_scripts/funcTypeSampleAssoc.r
- Supplemental_code/Fig4_randomforest_shapscore_scripts/
- Supplemental_code/Fig4_randomforest_shapscore_scripts/functions.py
- Supplemental_code/Fig4_randomforest_shapscore_scripts/newcrcmodel.py
- Supplemental_code/Fig4_randomforest_shapscore_scripts/randomhealthyvalid.py
- Supplemental_code/Fig4_randomforest_shapscore_scripts/SHAPrandForest.py
