# Supplementary material for: Global compositional and functional states of the human gut microbiome in health and disease
Source: Genome Res. 2024 Jun;34(6):967–78. doi: 10.1101/gr.278637.123 (PMC11293553; doi:10.1101/gr.278637.123)
Supplement: Supplement 13 [file Supplemental_Code.zip › Supplemental_code/README.md]

The folder stores all the scripts employed in the study entitled:
'Global compositional and functional state of the human gut microbiome in health and disease'
and for the corresponding webtool (https://www.microbiomeatlas.org/)

Please refer to the Github repository at https://github.com/sysbiomelab/ATLAS.git
as the requirements for each analysis are detailed within the repository.
