# Supplementary material for: Global compositional and functional states of the human gut microbiome in health and disease
Source: Genome Res. 2024 Jun;34(6):967–78. doi: 10.1101/gr.278637.123 (PMC11293553; doi:10.1101/gr.278637.123)
Supplement: Supplement 13 [file Supplemental_Code.zip › Supplemental_code/Fig1-region_enriched_scripts/cazyfunc.py]

import pandas as pd
import numpy as np
import seaborn as sns
import matplotlib.pyplot as plt

# Load cazy data
cazy_name = pd.read_csv('../data/CAZyDB.07292021.fam-activities.txt', sep='\t', index_col=0)
genebag = pd.read_csv('../../../data/FMT/gutdataverse_files/IGC2.1990MSPs.tsv', sep='\t', index_col=0)
cazyme = pd.read_csv('../../../data/FMT/gutdataverse_files/IGC2_vs_cazy.table', sep='\t', index_col=0)
cazyme.columns = ['cazyme']
country_codes = pd.read_csv('../data/countrycodes.tsv', sep='\t',  index_col=1)

# Load gct and msp
genebag = pd.read_csv('../../../data/FMT/gutdataverse_files/IGC2.1990MSPs.tsv', sep='\t', index_col=0)

# Load westernisation
sortmat = pd.read_csv('../results/westernspecies.csv', index_col=0)

nwvals = sortmat.sort_values('NW').tail(100).index
wvals = sortmat.sort_values('W').tail(100).index

genebag['nwCount'] = 0
for i in nwvals.index:
    genebag.loc[i, 'nwCount'] = genebag.loc[i, 'nwCount'] + 1
pseudogct = genebag.loc[genebag.nwCount > 0].set_index('gene_name')
cazy = pseudogct.join(cazyme, how='inner')
nwsumcazy = cazy.groupby('cazyme').sum()

genebag['wCount'] = 0
for i in wvals.index:
    genebag.loc[i, 'wCount'] = genebag.loc[i, 'wCount'] + 1
pseudogct = genebag.loc[genebag.wCount > 0].set_index('gene_name')
cazy = pseudogct.join(cazyme, how='inner')
wsumcazy = cazy.groupby('cazyme').sum()

merged = pd.merge(nwsumcazy['nwCount'], wsumcazy['wCount'], on='cazyme', how='outer')
merged.fillna(0, inplace=True)

cutoff = merged[merged.sum(axis=1) > 90]
percentile = cutoff.T.div(cutoff.sum(axis=1)).T
extremes = percentile.loc[abs(percentile['nwCount'].sub(percentile['wCount'])).sort_values().tail(18).index]
sort = extremes.sort_values('nwCount')

# Plot
plt.bar(x = sort.index, height=sort.iloc[:,0])
plt.bar(x = sort.index, height=sort.iloc[:,1], bottom = sort.iloc[:,0])
plt.xticks(rotation=90)

plt.ylim(0,1)
left=0.07
right=0.5
bottom=0.17
top=0.31
adj = 0.1
plt.subplots_adjust(left=left, right=right, top=top+adj, bottom=bottom+adj)
plt.savefig('../results/Figure_1f1.pdf')
plt.show()
