# Supplementary material for: Global compositional and functional states of the human gut microbiome in health and disease
Source: Genome Res. 2024 Jun;34(6):967–78. doi: 10.1101/gr.278637.123 (PMC11293553; doi:10.1101/gr.278637.123)
Supplement: Supplement 13 [file Supplemental_Code.zip › Supplemental_code/Fig3_functional_clustering_scripts/funcType.data.files.r]

funcMatRData = "~/sunjae.mAtlas.func.annotation/funcMat.20190808.RData"
#funcMatRData = "~/sunjae.mAtlas.func.annotation/funcMat.20191227.RData"
#funcJaccMatRData = "~/sunjae.mAtlas.func.annotation/funcJaccMat.20190812.RData"
funcJaccMatRData = "~/sunjae.mAtlas.func.annotation/funcJaccMat.20191227.RData"
#funcJaccNetRData = "~/sunjae.mAtlas.func.annotation/funcJaccNet.20190828.RData"
funcJaccNetRData = "~/sunjae.mAtlas.func.annotation/funcJaccNet.20191227.RData"
#funcModulesRData = "~/sunjae.mAtlas.func.annotation/funcModules.20190828.RData"
funcModulesRData = "~/sunjae.mAtlas.func.annotation/funcModules.20191227.RData"
#funcModuleAnnotsRData = "~/sunjae.mAtlas.func.annotation/funcModuleAnnots.20190828.RData"
funcModuleAnnotsRData = "~/sunjae.mAtlas.func.annotation/funcModuleAnnots.20191227.RData"

funcGemMatRData = "~/sunjae.mAtlas.func.annotation/funcGemMat.20190820.RData"
#funcGemJaccMatRData = "~/sunjae.mAtlas.func.annotation/funcGemJaccMat.20190820.RData"
funcGemJaccMatRData = "~/sunjae.mAtlas.func.annotation/funcGemJaccMat.20191227.RData"
#funcGemJaccNetRData = "~/sunjae.mAtlas.func.annotation/funcGemJaccNet.20190828.RData"
funcGemJaccNetRData = "~/sunjae.mAtlas.func.annotation/funcGemJaccNet.20191227.RData"
#funcGemModulesRData = "~/sunjae.mAtlas.func.annotation/funcGemModules.20190828.RData"
funcGemModulesRData = "~/sunjae.mAtlas.func.annotation/funcGemModules.20191227.RData"
#funcGemModuleAnnotsRData = "~/sunjae.mAtlas.func.annotation/funcGemModuleAnnots.20190828.RData"
funcGemModuleAnnotsRData = "~/sunjae.mAtlas.func.annotation/funcGemModuleAnnots.20191227.RData"


jgiMatRData = "~/sunjae.mAtlas.func.annotation/jgiMat.RData"
pfamMatRData = "~/sunjae.mAtlas.func.annotation/igc2PfamMat.RData"
koMatRData = "~/sunjae.mAtlas.func.annotation/gutKoBestMat.1990.RData"
cazyMatRData = "~/sunjae.mAtlas.func.annotation/igc2.new.cazy.mat.RData"
antismashRData = "~/sunjae.mAtlas.func.annotation/msp1992.igc2.antismashMat.RData"
mustardRData = "~/sunjae.mAtlas.func.annotation/mustard.mat.RData"
