# Supplementary material for: Global compositional and functional states of the human gut microbiome in health and disease
Source: Genome Res. 2024 Jun;34(6):967–78. doi: 10.1101/gr.278637.123 (PMC11293553; doi:10.1101/gr.278637.123)
Supplement: Supplement 13 [file Supplemental_Code.zip › Supplemental_code/Fig4_randomforest_shapscore_scripts/functions.py]

#!/usr/bin/env python
from combat.pycombat import pycombat
from itertools import combinations, count, permutations
from matplotlib_venn import venn3
from scipy.cluster.hierarchy import linkage, dendrogram
from scipy.spatial import distance
from scipy.stats import chi2_contingency, fisher_exact, zscore, levene, mannwhitneyu, shapiro, spearmanr
from skbio import stats
from skbio.diversity.alpha import pielou_e, shannon, chao1, faith_pd
from skbio.stats.composition import ancom, clr
from skbio.stats.composition import multiplicative_replacement as mul
from skbio.stats.distance import permanova
from sklearn.decomposition import PCA
from sklearn.ensemble import RandomForestClassifier, RandomForestRegressor
from sklearn.neural_network import MLPClassifier
from sklearn.manifold import MDS, TSNE
from sklearn.metrics import auc, classification_report, confusion_matrix, mean_absolute_error, r2_score, roc_auc_score, roc_curve
from sklearn.model_selection import train_test_split
from sklearn.preprocessing import MinMaxScaler, StandardScaler
from sklearn.utils import resample
from sklearn_som.som import SOM
from statsmodels.stats.multitest import fdrcorrection
from upsetplot import UpSet, from_contents
import argparse
import matplotlib
import matplotlib.pyplot as plt
import matplotlib.transforms as transforms
import networkx as nx
import numpy as np
import os
import pandas as pd
import pickle
import pycircos
import seaborn as sns
import shap
import shutil
import skbio
import statannot
import subprocess
import umap

# Prediction
def mlpclassifier(df, random_state=1):
    model = MLPClassifier(solver='lbfgs', alpha=1e-5, random_state=random_state)
    X, y = df, df.index
    X_train, X_test, y_train, y_test = train_test_split(X, y, random_state=random_state, stratify=y)
    model.fit(X_train, y_train)
    y_pred = model.predict(X_test)
    y_prob = model.predict_proba(X_test)[:, 1]
    performance = str(roc_auc_score(y_test, y_prob)) + '\n\n' + pd.DataFrame(confusion_matrix(y_test, y_pred)).to_string()
    print(performance)
    fpr, tpr, _ = roc_curve(y_test, y_prob, pos_label=y[0])
    aucrocdata = pd.DataFrame(pd.concat([pd.Series(fpr), pd.Series(tpr)],axis=1)).set_axis(['fpr','tpr'], axis=1)
    return model, performance, aucrocdata

def classifier(df, random_state=1):
    model = RandomForestClassifier(n_jobs=-1, random_state=random_state, oob_score=True)
    X, y = df, df.index
    X_train, X_test, y_train, y_test = train_test_split(X, y, random_state=random_state, stratify=y)
    model.fit(X_train, y_train)
    y_pred = model.predict(X_test)
    y_prob = model.predict_proba(X_test)[:, 1]
    performance = classification_report(y_true=y_test, y_pred=y_pred) + '\n' \
        'AUCROC=' + str(roc_auc_score(y_test, y_prob)) + '\n\n' +\
        pd.DataFrame(confusion_matrix(y_test, y_pred)).to_string() + '\n' +\
        'oob score=' + str(model.oob_score_)
    print(performance)
    fpr, tpr, _ = roc_curve(y_test, y_prob, pos_label=y[0])
    aucrocdata = pd.DataFrame(pd.concat([pd.Series(fpr), pd.Series(tpr)],axis=1)).set_axis(['fpr','tpr'], axis=1)
    return model, performance, aucrocdata

def regressor(df, random_state=1, **kwargs):
    model = RandomForestRegressor(n_jobs=-1, random_state=random_state, oob_score=True)
    X, y = df, df.index
    X_train, X_test, y_train, y_test = train_test_split(X, y, random_state=random_state)
    model.fit(X_train, y_train, )
    y_pred = model.predict(X_test)
    mae = mean_absolute_error(y_test, y_pred)
    r2 = r2_score(y_test, y_pred)
    performance = "Mean Absolute Error:" + str(mae) + '\n\n' + \
        "R-squared score:" + str(r2) + '\n' + \
        'oob score =' + str(model.oob_score_)
    print(performance)
    #with open(f'../results/{subject}performance.txt', 'w') as of: of.write(performance)
    return model, performance

def networkpredict(df):
    i = df.columns[0]
    shaps = pd.DataFrame(index=df.columns)
    for i in df.columns:
        tdf = df.set_index(i)
        X,y = tdf,tdf.index
        #X_train, X_test, y_train, y_test =  train_test_split(X,y)
        model = RandomForestRegressor(random_state=1, n_jobs=-1)
        #model.fit(X_train, y_train)
        model.fit(X, y)
        shaps[i] = SHAP_reg(df, model)
        #shp = SHAP_reg(df, model)
        #shaps[i] = norm(shp.abs().to_frame().T).T[0].mul(shp)
    edges = to_edges(shaps, thresh=0.01)
    return edges

def binnetworkpredict(df):
    i = df.columns[3]
    shaps = pd.DataFrame(index=df.columns)
    aucroc = pd.Series(index=df.columns)
    for ii,i in enumerate(df.columns):
        #try:
        print(i)
        tdf = df.set_index(i)
        tdf = upsample(tdf)
        X, y = tdf, tdf.index
        X_train, X_test, y_train, y_test = train_test_split(X, y, random_state=1, stratify=y)
        model = RandomForestClassifier(random_state=1, n_jobs=-1)
        model.fit(X_train, y_train)
        y_prob = model.predict_proba(X_test)[:, 1]
        aucroc[i] = roc_auc_score(y_test, y_prob)
        shaps[i] = SHAP_bin(tdf, model)
        print(shaps)
        print(aucroc)
        #except:
        #    print('fail')
        #    pass
    return aucroc, shaps

def predict(analysis, df, **kwargs):
    available={
        'regressor':regressor,
        'classifier':classifier,
        }
    output = available.get(analysis)(df, **kwargs)
    return output

# Plotting
def setupplot(grid=False, logy=False, agg=False, figsize=(3,3)):
    #matplotlib.use('WebAgg')
    if agg: matplotlib.use('Agg')
    linewidth = 0.25
    matplotlib.rcParams['grid.color'] = 'lightgray'
    matplotlib.rcParams["svg.fonttype"] = "none"
    matplotlib.rcParams["font.size"] = 5
    matplotlib.rcParams["lines.linewidth"] = linewidth
    matplotlib.rcParams["figure.figsize"] = figsize
    matplotlib.rcParams["axes.linewidth"] = linewidth
    matplotlib.rcParams['axes.facecolor'] = 'none'
    matplotlib.rcParams['xtick.major.width'] = linewidth
    matplotlib.rcParams['ytick.major.width'] = linewidth
    matplotlib.rcParams['font.family'] = 'Arial'
    matplotlib.rcParams['axes.axisbelow'] = True
    if grid: plt.grid(alpha=0.3)
    if logy: plt.yscale('log')


def clustermap(df, sig=None, figsize=(4,4), corr=False, **kwargs):
    pd.set_option("use_inf_as_na", True)
    g = sns.clustermap(
        data=df,
        cmap="vlag",
        center=0,
        figsize=figsize,
        dendrogram_ratio=(0.25, 0.25),
        yticklabels=True,
        xticklabels=True,
        **kwargs,
    )
    if not sig is None:
        for i, ix in enumerate(g.dendrogram_row.reordered_ind):
            for j, jx in enumerate(g.dendrogram_col.reordered_ind):
                text = g.ax_heatmap.text(
                    j + 0.5,
                    i + 0.5,
                    "*" if sig.iloc[ix, jx] else "",
                    ha="center",
                    va="center",
                    color="black",
                )
                text.set_fontsize(8)
    plt.setp(g.ax_heatmap.get_xticklabels(), rotation=40, ha="right")
    return g

def joseplot(df, x, y, color=None):
    power['class'] = power.index.str.replace('\ .*', '', regex=True) 
    sns.scatterplot(power, x=power.iloc[:,0], y=power.iloc[:,1], hue='class')
    currentAxis = plt.gca()
    currentAxis.add_patch(plt.Rectangle((-3,-3), 6, 6, ec="red", fc="none"))
    plt.grid()

def heatmap(df, sig=None, ax=None, center=0, **kwargs):
    pd.set_option("use_inf_as_na", True)
    if ax is None: fig, ax= plt.subplots()
    g = sns.heatmap(
        data=df,
        square=True,
        cmap="vlag",
        center=center,
        yticklabels=True,
        xticklabels=True,
        annot=sig.replace({True:'*',False:''}) if sig is not None else None,
        fmt='',
    )
    plt.setp(g.get_xticklabels(), rotation=40, ha="right")
    return g

def pointheatmap(df, ax=None, size_scale=300, **kwargs):
    df.columns.name='x'
    df.index.name='y'
    vals = df.unstack()
    vals.name='size'
    fvals = vals.to_frame().reset_index()
    x, y, size= fvals.x, fvals.y, fvals['size']
    if ax is None: fig, ax= plt.subplots()
    x_labels = x.unique()
    y_labels = y.unique()
    x_to_num = {p[1]:p[0] for p in enumerate(x_labels)} 
    y_to_num = {p[1]:p[0] for p in enumerate(y_labels)} 
    ax.scatter(
        x=x.map(x_to_num),
        y=y.map(y_to_num),
        s=size * size_scale,
    )
    ax.set_xticks([x_to_num[v] for v in x_labels])
    ax.set_xticklabels(x_labels, rotation=45, horizontalalignment='right')
    ax.set_yticks([y_to_num[v] for v in y_labels])
    ax.set_yticklabels(y_labels)
    plt.grid()
    return ax

def spindle(df, x='PC1', y='PC2', ax=None, palette=None, **kwargs):
    if palette is None: palette = pd.Series(sns.color_palette("hls", df.index.nunique()).as_hex(), index=df.index.unique())
    if ax is None: fig, ax= plt.subplots()
    centers = df.groupby(df.index).mean()
    centers.columns=['nPC1','nPC2']
    j = df.join(centers)
    j['colours'] = palette
    i = j.reset_index().index[0]
    for i in j.reset_index().index:
        ax.plot(
            j[['PC1','nPC1']].iloc[i],
            j[['PC2','nPC2']].iloc[i],
            linewidth = 1,
            color = j['colours'].iloc[i],
            zorder=1,
            alpha=0.3
        )
        ax.scatter(j.PC1.iloc[i], j.PC2.iloc[i], color = j['colours'].iloc[i], s=3)
    for i in centers.index:
        ax.text(centers.loc[i,'nPC1']+0.01,centers.loc[i,'nPC2'], s=i, zorder=3)
    ax.scatter(centers.nPC1, centers.nPC2, c='black', zorder=2, s=20, marker='+')
    return ax

def polar(df, **kwargs):
    palette = pd.Series(sns.color_palette("hls", df.index.nunique()).as_hex(), index=df.index.unique())
    data = df.T.copy().to_numpy()
    angles = np.linspace(0, 2*np.pi, len(df.columns), endpoint=False)
    data = np.concatenate((data, [data[0]]))
    angles = np.concatenate((angles, [angles[0]]))
    categories = df.columns.to_list()
    loopcategories = df.columns.to_list()
    loopcategories.append(df.columns[0])
    alldf = pd.DataFrame(data=data, index = loopcategories, columns=df.index).T
    allangles = pd.Series(data=angles, index=loopcategories)
    fig = plt.figure()
    ax = fig.add_subplot(111, polar=True)
    for color in alldf.index.unique():
        plotdf = alldf.loc[alldf.index==color]
        ax.plot(allangles, plotdf.T, linewidth=1, color = palette[color])
    ax.set_xticks(allangles[:-1])
    ax.set_xticklabels(categories)
    ax.grid(True)
    return ax

def circos(datasets, thresh=0.5, **kwargs):
    '''
    datasets = {'msp':f.load('msp'),
                'eeg':f.load('eeg'),
                'pathways':f.load('pathways')} 
    thresh=0.5
    '''
    out, labs = [], []
    for data in datasets:
        tdf = datasets[data]
        out.append(tdf)
        tmp = tdf.columns.to_frame()
        tmp.index = tmp.shape[0] * [data]
        tmp = tmp.reset_index().reset_index().set_axis(['ID','datatype','var'], axis=1).set_index('var')
        labs.append(tmp)
    labels = pd.concat(labs)
    alldata = pd.concat(out, axis=1, join='inner')
    edges = to_edges(alldata.corr(), thresh=thresh)
    data = edges.join(labels[['ID','datatype']], how='inner').rename(columns={'datatype':'datatype1', 'ID':'index1'})
    data = data.reset_index().set_index('target').join(labels[['ID','datatype']], how='inner').rename_axis('target').rename(columns={'datatype':'datatype2', 'ID':'index2'}).reset_index()
    data = data.loc[data.datatype1 != data.datatype2]
    Gcircle = pycircos.Gcircle
    Garc = pycircos.Garc
    circle = Gcircle()
    for i, row in labels.groupby('datatype', sort=False):
        arc = Garc(arc_id=i,
                   size=row['ID'].max(),
                   interspace=30,
                   label_visible=True)
        circle.add_garc(arc)
    circle.set_garcs()
    for i, row in data.iterrows():
        circle.chord_plot(start_list=(row.datatype1, row.index1-1, row.index1, 500), end_list=(row.datatype2, row.index2-1, row.index2, 500),
        facecolor=plt.cm.get_cmap('coolwarm')(row.weight)) 
    return circle

def abund(df, order=None, **kwargs):
    kwargs['ax'] = plt.subplots()[1] if not kwargs.get('ax') else kwargs.get('ax')
    tdf = df.copy()
    if tdf.columns.shape[0] > 20:
        tdf['others'] = tdf[tdf.mean().sort_values(ascending=False).iloc[21:].index].sum(axis=1)
    tdf = norm(tdf.loc[:, tdf.mean().sort_values(ascending=False).iloc[:20].index])
    if order:
        tdf = tdf.loc[:, tdf.mean().sort_values(ascending=True).index]
    tdf.plot(kind='bar', stacked=True, width=0.9, cmap='tab20', **kwargs)
    plt.legend(bbox_to_anchor=(1.001, 1), loc='upper left', fontsize='small')
    plt.ylabel('Relative abundance')
    plt.setp(kwargs['ax'].get_xticklabels(), rotation=45, ha="right")
    return kwargs['ax']

def bar(df, maximum=20, **kwargs):
    kwargs['ax'] = plt.subplots()[1] if not kwargs.get('ax') else kwargs.get('ax')
    if df.columns.shape[0] > maximum:
        df['other'] = df[df.mean().sort_values().iloc[maximum+1:].index].sum(axis=1)
    df = df[df.median().sort_values(ascending=False).head(maximum).index]
    mdf = df.melt()
    kwargs['ax'] = sns.boxplot(data=mdf, x=mdf.columns[0], y='value', showfliers=False, boxprops=dict(alpha=.25))
    sns.stripplot(data=mdf, x=mdf.columns[0], y='value', size=2, color=".3", ax=kwargs['ax'])
    kwargs['ax'].set_xlabel(mdf.columns[0])
    kwargs['ax'].set_ylabel('Relative abundance')
    plt.setp(kwargs['ax'].get_xticklabels(), rotation=45, ha="right")
    return kwargs['ax']

def hist(df, **kwargs):
    kwargs['ax'] = plt.subplots()[1] if not kwargs.get('ax') else kwargs.get('ax')
    kwargs['column'] = 'sig' if not kwargs.get('column') else kwargs.get('column')
    kwargs['ax'] = sns.histplot(data=df[kwargs['column']])
    plt.setp(kwargs['ax'].get_xticklabels(), rotation=45, ha="right")
    return kwargs['ax']

def scatter(df, **kwargs):
    #kwargs['ax'] = plt.subplots()[1] if not kwargs.get('ax') else kwargs.get('ax')
    #sns.regplot(data=df, x=kwargs.get('x'), y=kwargs.get('y'), ax=kwargs.get('ax'), **kwargs)
    sns.regplot(**kwargs)
    #return kwargs['ax']

def box(df, **kwargs):
    df = df.reset_index()
    if kwargs.get('x') is None: kwargs['x'] = df.columns[0]
    if kwargs.get('y') is None: kwargs['y'] = df.columns[1]
    if kwargs.get('ax') is None: kwargs['ax'] = plt.subplots()[1]
    sns.boxplot(data=df, showfliers=False, showcaps=False, **kwargs)
    if kwargs.get('hue'): kwargs['dodge'] = True
    sns.stripplot(data=df, s=1, color="0.2", **kwargs)
    plt.setp(kwargs['ax'].get_xticklabels(), rotation=40, ha="right")
    return kwargs['ax']

def multibox(df, sharey=True, logy=False):
    fig, ax = plt.subplots(nrows=1, ncols=len(df.columns), sharey=sharey, constrained_layout=True)
    i, j = 0, df.columns[0]
    for i, j in enumerate(df.columns):
        box(df=df[j].to_frame(), x=df[j].index, y=j, ax=ax[i])
        ax[i].set_ylabel("")
        ax[i].set_title(j)
    if logy: plt.yscale('log')
    return ax

def volcano(df, change='Log2FC', sig='MWW_pval', fc=1, pval=0.05, annot=True, ax=None, **kwargs):
    if not ax: fig, ax= plt.subplots()
    lfc = df[change]
    pvals = df[sig] 
    lpvals = pvals.apply(np.log10).mul(-1)
    ax.scatter(lfc, lpvals, c='black', s=0.5)
    ax.axvline(0, color='gray', linestyle='--')
    ax.axhline(-1 * np.log10(pval), color='red', linestyle='-')
    ax.axhline(0, color='gray', linestyle='--')
    ax.axvline(fc, color='red', linestyle='-')
    ax.axvline(-fc, color='red', linestyle='-')
    ax.set_ylabel('-log10 q-value')
    ax.set_xlabel('log2 fold change')
    ax.set_ylim(ymin=-0.1)
    x_max = np.abs(ax.get_xlim()).max()
    ax.set_xlim(xmin=-x_max, xmax=x_max)
    sigspecies = lfc.abs().gt(fc) & lpvals.abs().gt(-1 * np.log10(pval))
    sig = pd.concat([lfc.loc[sigspecies], lpvals.loc[sigspecies]], axis=1) 
    sig.columns=['x','y']
    if annot: [ax.text(sig.loc[i,'x'], sig.loc[i,'y'], s=i) for i in sig.index]
    return ax

def aucroc(df, ax=None, colour=None, **kwargs):
    AUC = auc(df.fpr, df.tpr)
    if ax is None: fig, ax= plt.subplots()
    if colour is None:
        ax.plot(df.fpr, df.tpr, label=r"AUCROC = %0.2f" % AUC )
    else:
        ax.plot(df.fpr, df.tpr, color=colour, label=r"AUCROC = %0.2f" % AUC )
    ax.plot([0, 1], [0, 1],'r--')
    plt.xlim([-0.01, 1.01])
    plt.ylim([-0.01, 1.01])
    plt.ylabel('True Positive Rate')
    plt.xlabel('False Positive Rate')
    plt.legend(loc="lower right")
    return ax

def curve(df, mapping=None, ax=None, **kwargs):
    if ax is None: fig, ax= plt.subplots()
    df = df.apply(np.log1p).T
    df.loc['other'] = df[~df.index.isin(mapping.index)].sum()
    df = df.drop(df[~df.index.isin(mapping.index)].index).T
    grid = np.linspace(df.index.min(), df.index.max(), num=500)
    df1poly = df.apply(lambda x: np.polyfit(x.index, x.values, 3), axis=0).T
    df1polyfit = df1poly.apply(lambda x: np.poly1d(x)(grid), axis=1)
    griddf = pd.DataFrame( np.row_stack(df1polyfit), index=df1polyfit.index, columns=grid)
    griddf.clip(lower=0, inplace=True)
    if griddf.shape[0] > 20:
        griddf.loc["other"] = griddf.loc[
            griddf.T.sum().sort_values(ascending=False).iloc[21:].index
        ].sum()
    griddf = griddf.loc[griddf.T.sum().sort_values().tail(20).index].T
    griddf.sort_index(axis=1).plot.area(stacked=True, color=mapping.to_dict(), ax=ax)
    plt.tick_params(bottom = False)
    return ax

def dendrogram(df, **kwargs):
    df = df.unstack()
    Z = linkage(df, method='average')
    plt.figure(figsize=(10, 5))
    dendrogram(Z)
    plt.xlabel('Data Points')
    plt.ylabel('Distance')
    plt.title('Dendrogram')
    return ax

def upset(dfdict=None, **kwargs):
    intersections = from_contents(dfdict) 
    upset = UpSet(intersections, **kwargs)
    upset.plot()
    return upset

def networkplot(*args, group=None, **kwargs):
    G = nx.read_gpickle(f'../results/kwargs.get(subject).gpickle')
    if group:
        nx.set_node_attributes(G, group, "group")
        groups = set(nx.get_node_attributes(G, 'group').values())
        mapping = dict(zip(sorted(groups),count()))
        nodes = G.nodes()
        colors = [mapping[G.nodes[n]['group']] for n in nodes]
    pos = nx.spring_layout(G)
    #pos= nx.spring_layout(G, with_labels=True, node_size=50)
    ax = nx.draw_networkx_edges(G, pos, alpha=0.2)
    #nc = nx.draw_networkx_nodes(G, pos, nodelist=nodes, node_color=colors, node_size=100, cmap=plt.cm.jet)
    ax = nx.draw_networkx_nodes(G, pos, node_color=group, node_size=20, cmap=plt.cm.jet)
    #nx.draw_networkx_labels(G, pos=nx.spring_layout(G))
    plt.colorbar(ax)
    return ax

'''
# LEFSE STUFF
df = f.load('taxo')
condition = f.stratify(df, meta, 'Condition')
ndf = condition.T
ndf.index.name = 'classname'
ndf = ndf.T.reset_index().T
ndf.to_csv(f'../results/LEFSE.txt', sep='\t')
os.system('sudo docker run -v /home/theop/fellowship/m4efad/results:/home/data biobakery/lefse /home/linuxbrew/.linuxbrew/Cellar/lefse/1.0.0-dev-e3cabe9/bin/format_input.py /home/data/LEFSE.txt /home/data/LEFSE.in -u 1 -c 2')
os.system('sudo docker run -v /home/theop/fellowship/m4efad/results:/home/data biobakery/lefse /home/linuxbrew/.linuxbrew/Cellar/lefse/1.0.0-dev-e3cabe9/bin/run_lefse.py /home/data/LEFSE.in /home/data/LEFSE.res -l 0.01')
os.system('sudo docker run -v /home/theop/fellowship/m4efad/results:/home/data biobakery/lefse /home/linuxbrew/.linuxbrew/Cellar/lefse/1.0.0-dev-e3cabe9/bin/plot_res.py /home/data/LEFSE.res /home/data/LEFSE.pdf --format pdf')
'''
def lefsebar(*args, **kwargs):
    os.system(f'lefse_plot_res.py ../results/kwargs.get(subject)LEFSE_scores.txt ../results/kwargs.get(subject)LEFSE_features.pdf --format pdf')
    return None

def lefseclad(*args, **kwargs):
    os.system(f'lefse_plot_cladogram.py ../results/kwargs.get(subject)LEFSE_scores.txt ../results/kwargs.get(subject)LEFSE_clad.pdf --format pdf')
    return None

def lefsefeat(*args, **kwargs):
    os.system(f'mkdir ../results/{subject}_biomarkers_raw_images')
    os.system(f'lefse_plot_features.py ../results/kwargs.get(subject)LEFSE_format.txt ../results/kwargs.get(subject)LEFSE_scores.txt ../results/kwargs.get(subject)_biomarkers_raw_images/ --format svg')
    return None

def venn(*args, **kwargs):
    DF1 = pd.read_csv(f'../results/kwargs.get(df1).tsv', sep='\t', index_col=0)
    DF2 = pd.read_csv(f'../results/kwargs.get(df2).tsv', sep='\t', index_col=0)
    DF3 = pd.read_csv(f'../results/kwargs.get(df3).tsv', sep='\t', index_col=0)
    def combs(x): return [c for i in range(1, len(x)+1) for c in combinations(x,i)]
    comb = combs([DF1, DF2, DF3])
    result = []
    for i in comb:
        if len(i) > 1:
            result.append(len(set.intersection(*(set(j.columns) for j in i))))
        else:
            result.append(len(i[0].columns))
    ax = venn3(subsets = result)
    return ax

def expvsobs(df, **kwargs):
    plt.scatter(y_test, y_pred, alpha=0.5, color='darkblue', marker='o')
    plt.plot([min(y_test), max(y_test)], [min(y_test), max(y_test)], '--', color='gray', linewidth=2)
    for i in range(len(y_test)):
        plt.plot([y_test[i], y_test[i]], [y_test[i], y_pred[i]], color='red', alpha=0.5)
    plt.xlabel('Actual Values')
    plt.ylabel('Predicted Values')
    plt.title('Random Forest Regression Model')
    return None

def plot(plottype, df, logx=False, logy=False, **kwargs):
    available={
        'clustermap':clustermap,
        'heatmap':heatmap,
        'pointheatmap':pointheatmap,
        'spindle':spindle,
        'polar':polar,
        'abund':abund,
        'bar':bar,
        'hist':hist,
        'box':box,
        'volcano':volcano,
        'aucroc':aucroc,
        'lefsebar':lefsebar,
        'lefseclad':lefseclad,
        'lefsefeat':lefsefeat,
        'curve':curve,
        'multibox':multibox,
        'dendrogram':dendrogram,
        'scatter':scatter,
        'upset':upset,
        'networkplot':networkplot,
        'venn':venn,
        'expvsobs':expvsobs
        }
    setupplot()
    if not kwargs.get('figsize'): kwargs['figsize'] = (3,3)
    if not kwargs.get('ax'): kwargs['ax'] = plt.subplots(figsize=kwargs.get('figsize'))[1]
    kwargs.pop('figsize')
    ax = available.get(plottype)(df, **kwargs)
    if logx: plt.xscale('log')
    if logy: plt.yscale('log')
    return ax

# Merge
def merge(datasets=None, type='inner', append=None):
    if append:
        outdf = pd.concat(datasets, axis=0, join=type)
    else:
        outdf = pd.concat(datasets, axis=1, join=type)
    return outdf

# Group
def group(df, type='sum'):
    if type=='sum':
        outdf = df.groupby(level=0).sum()
    elif type=='mean':
        outdf = df.groupby(level=0).mean()
    return outdf

# Filter 
def filter(df, gt=None, lt=None, column=None, filter_df=None, filter_df_axis=0, absgt=None, rowfilt=None, colfilt=None, nonzero=None, prevail=None, abund=None):
    if filter_df is not None:
        if filter_df_axis == 1:
            df = df.loc[:, filter_df.index]
        else:
            df = df.loc[filter_df.index]
    if colfilt:
        df = df.loc[:, df.columns.str.contains(colfilt, regex=True)]
    if rowfilt:
        df = df.loc[df.index.str.contains(rowfilt, regex=True)]
    if prevail:
        df = df.loc[:, df.agg(np.count_nonzero, axis=0).gt(df.shape[0]*prevail)]
    if abund:
        df = df.loc[:, df.mean().gt(abund)]
    if column and lt:
        df = df.loc[df[column].lt(lt)]
    elif lt:
        df = df.loc[:, df.abs().lt(lt).any(axis=0)]
    if column and gt:
        df = df.loc[df[column].gt(gt)]
    elif gt:
        df = df.loc[:, df.abs().gt(gt).any(axis=0)]
    if column and absgt:
        df = df.loc[df[column].abs().gt(absgt)]
    if nonzero:
        df = df.loc[df.sum(axis=1) != 0, df.sum(axis=0) !=0]
    return df

# Explain
def SHAP_interact(df, model, **kwargs):
    X = df.copy()
    explainer = shap.TreeExplainer(model)
    inter_shaps_values = explainer.shap_interaction_values(X)
    vals = inter_shaps_values[0]
    for i in range(1, vals.shape[0]): vals[0] += vals[i]
    final = pd.DataFrame(vals[0], index=X.columns, columns=X.columns)
    final = final.stack().sort_values().to_frame('SHAP_interaction')
    final.index = final.index.set_names(['source', 'target'], level=[0,1])
    return final

def SHAP_bin(df, model, **kwargs):
    # work on this to get std shap
    X = df.copy()
    explainer = shap.TreeExplainer(model)
    shaps_values = explainer(X)
    meanabsshap = pd.Series(
        np.abs(shaps_values.values[:, :, 0]).mean(axis=0),
        index=X.columns
    )
    corrs = [spearmanr(shaps_values.values[:, x, 1], X.iloc[:, x])[0] for x in range(len(X.columns))]
    final = meanabsshap * np.sign(corrs)
    final.fillna(0, inplace=True)
    final = final.sort_values()
    return final

def SHAP_reg(X, model):
    import numpy as np
    from scipy.stats import spearmanr
    import pandas as pd
    import shap
    explainer = shap.TreeExplainer(model)
    shaps_values = explainer(X)
    meanabsshap = pd.Series(
            np.abs(shaps_values.values).mean(axis=0),
            index=X.columns
            )
    corrs = [spearmanr(shaps_values.values[:,x], X.iloc[:,x])[0] for x in range(len(X.columns))]
    shaps = pd.DataFrame(shaps_values.values, columns=X.columns, index=X.index)
    #shaps = shaps.loc[:,shaps.sum() != 0]
    final = meanabsshap * np.sign(corrs)
    final.fillna(0, inplace=True)
    return final

def explain(analysis, subject, **kwargs):
    available={
        'SHAP_bin':SHAP_bin,
        'SHAP_interact':SHAP_interact
        }
    output = available.get(analysis)(df, model, **kwargs)
    return output

def upsample(df):
    upsample = resample(df.loc[df.index.value_counts().index[1]],
                 replace=True,
                 n_samples=df.index.value_counts().iloc[0],
                 random_state=42)
    return pd.concat([df.drop(df.index.value_counts().index[1]), upsample])

# Describe
def describe(df, pval=0.05, corr=None, change=None, sig=None, **kwargs):
    # CHANGED
    if change and sig:
        changed = 'sig changed = ' +\
            str(df[sig].lt(pval).sum()) + '/' + str(df.shape[0]) + ' (' + str(round(df[sig].lt(pval).sum()/df.shape[0] * 100)) + '%)'
        # INCREASED
        increased = 'sig increased = ' +\
            str(df.loc[(df[sig].lt(pval)) & (df[change].gt(0)),sig].lt(pval).sum()) +\
            '/' +\
            str(df.shape[0]) +\
            ' (' +\
            str(round(df.loc[(df[sig].lt(pval)) & (df[change].gt(0)),sig].lt(pval).sum()/df.shape[0] * 100)) +\
            '%)'
        # DECREASED
        decreased = 'sig decreased = ' +\
            str(df.loc[(df[sig].lt(pval)) & (df[change].lt(0)),sig].lt(pval).sum()) +\
            '/' +\
            str(df.shape[0]) +\
            ' (' +\
            str(round(df.loc[(df[sig].lt(pval)) & (df[change].lt(0)),sig].lt(pval).sum()/df.shape[0] * 100)) +\
            '%)'
        summary = pd.Series([changed, increased, decreased])
    else:
        summary = df.describe(include='all').T.reset_index()
    if corr:
        changed = 'sig correlated = ' +\
            str(df['sig'].lt(pval).sum()) + '/' + str(df.shape[0]) + ' (' + str(round(df['sig'].lt(pval).sum()/df.shape[0] * 100)) + '%)'
        # INCREASED
        increased = 'sig positively correlated = ' +\
            str(df.loc[(df['sig'].lt(pval)) & (df[df.columns[df.columns.str.contains('rho')]].gt(0).iloc[:,0]), 'sig'].lt(pval).sum()) +\
            '/' +\
            str(df.shape[0]) +\
            ' (' +\
            str(round(df.loc[(df['sig'].lt(pval)) & (df[df.columns[df.columns.str.contains('rho')]].gt(0).iloc[:,0]), 'sig'].lt(pval).sum()/df.shape[0] * 100)) +\
            '%)'
        # DECREASED
        decreased = 'sig negatively correlated = ' +\
            str(df.loc[(df['sig'].lt(pval)) & (df[df.columns[df.columns.str.contains('rho')]].lt(0).iloc[:,0]), 'sig'].lt(pval).sum()) +\
            '/' +\
            str(df.shape[0]) +\
            ' (' +\
            str(round(df.loc[(df['sig'].lt(pval)) & (df[df.columns[df.columns.str.contains('rho')]].lt(0).iloc[:,0]), 'sig'].lt(pval).sum()/df.shape[0] * 100)) +\
            '%)'
        summary = pd.Series([changed, increased, decreased])
    return summary

# Corr
def corrpair(df1, df2, FDR=True, min_unique=10):
    df1 = df1.loc[:, df1.nunique() > min_unique]
    df2 = df2.loc[:, df2.nunique() > min_unique]
    df = df1.join(df2, how='inner')
    cor, pval = spearmanr(df)
    cordf = pd.DataFrame(cor, index=df.columns, columns=df.columns)
    pvaldf = pd.DataFrame(pval, index=df.columns, columns=df.columns)
    cordf = cordf.loc[df1.columns, df2.columns]
    pvaldf = pvaldf.loc[df1.columns, df2.columns]
    pvaldf.fillna(1, inplace=True)
    if FDR:
        pvaldf = pd.DataFrame(
            fdrcorrection(pvaldf.values.flatten())[1].reshape(pvaldf.shape),
            index = pvaldf.index,
            columns = pvaldf.columns)
    return cordf, pvaldf

def sparcc(subject):
    ncor = pd.read_csv('/home/theop/SparCC/sparcc_output/cor_sparcc_tapetes.csv', index_col=0)
    ncor.index, ncor.columns = cor.index, cor.columns
    thresh = 0.03
    edges = f.to_edges(ncor, thresh=thresh)
    edges.sort_values('weight').to_csv('../results/edges.csv')
    return edges

def corr(df):
    combs = list(permutations(df.columns.unique(), 2))
    outdf = pd.DataFrame(index=pd.MultiIndex.from_tuples(combs), columns=['cor','pval'])
    for comb in combs:
        tdf = pd.concat([df[comb[0]], df[comb[1]]], axis=1).dropna()
        cor, pval = spearmanr(tdf[comb[0]], tdf[comb[1]])
        outdf.loc[comb, 'cor'] = cor
        outdf.loc[comb, 'pval'] = pval
    outdf['qval'] = fdrcorrection(outdf.pval)[1]
    return outdf

# Compare - TODO
def chisq(df, **kwargs):
    df.index, df.columns = df.index.astype(str), df.columns.astype(str)
    combs = list(permutations(df.columns.unique(), 2))
    comb = combs[0]
    pvals=[]
    obsa=[]
    for comb in combs:
        test = df.loc[:, [comb[0], comb[1]]]
        obs = pd.crosstab(test.iloc[:,0], test.iloc[:,1])
        if not obs.empty:
            chi2, p, dof, expected = chi2_contingency(obs)
            exp = pd.DataFrame(expected,index=obs.index, columns=obs.columns)
        # Test assumptions - if passes con
        # EX of cells should be <= 5 in 80%
        # No cell should have EX < 1
        obsa.append(obs)
        if (~exp.lt(1).any().any()) & ((exp.gt(5).sum().sum()) / (exp.shape[0] * exp.shape[1]) > 0.8):
            pvals.append(p)
        else:
            pvals.append(np.nan)
    pvaldf = pd.Series(pvals, index=pd.MultiIndex.from_tuples(combs), dtype=float)
    obsdict = dict(zip(combs, obsa))
    return obsdict, pvaldf

def fisher(df, **kwargs):
    # todo - will also make odds ratio plot with SE (to figure out)
    df.index, df.columns = df.index.astype(str), df.columns.astype(str)
    combs = list(permutations(df.columns.unique(), 2))
    pvals=[]
    odsa=[]
    comb = combs[0]
    for comb in combs:
        test = df.loc[:, [comb[0], comb[1]]]
        obs = pd.crosstab(test.iloc[:,0], test.iloc[:,1])
        oddsratio, pvalue = fisher_exact(obs)
        odsa.append(oddsratio)
        pvals.append(pvalue)
    outdf = pd.DataFrame(index=pd.MultiIndex.from_tuples(combs), dtype=float)
    outdf['odds'] = odsa
    outdf['pvals'] = pvals
    return outdf

# Change
def shapiro(df, **kwargs):
    output = pd.DataFrame()
    for col in df.columns: 
        for cat in df.index.unique():
            output.loc[col,cat] = shapiro(df.loc[cat,col])[1]
    return output

def levene(df, **kwargs):
    output = pd.Series()
    for col in df.columns: 
        output[col] = levene(*[df.loc[cat,col] for cat in df.index.unique()])[1]
    return output

def ANCOM(df, comb=None):
    outdf = ancom(df, df.index.to_series())[0]['Reject null hypothesis'].to_frame('ANCOM')
    return outdf

def LEFSE(df, subject, **kwargs):
    ndf = df.T
    ndf.index.name = 'class'
    ndf = ndf.T.reset_index().T
    ndf.to_csv(f'../results/{subject}LEFSE_data.txt', sep='\t')
    os.system(f'lefse_format_input.py ../results/{subject}LEFSE_data.txt ../results/{subject}LEFSE_format.txt -f r -c 1 -u 1 -o 1000000')
    os.system(f'lefse_run.py ../results/{subject}LEFSE_format.txt ../results/{subject}LEFSE_scores.txt -l 2 --verbose 1')

def mww(df, comb=None):
    outdf = pd.DataFrame(
        mannwhitneyu(df.loc[comb[0]], df.loc[comb[1]])[1],
        columns = ['MWW_pval'],
        index = df.columns
        )
    outdf['MWW_qval'] = fdrcorrection(outdf.MWW_pval)[1]
    return outdf

def fc(df, comb=None):
    print(comb)
    outdf = pd.DataFrame(
        df.loc[comb[0]].mean().div(df.loc[comb[1]].mean()),
        columns = ['FC'],
        index = df.columns)
    outdf['Log2FC'] = outdf.FC.apply(np.log2)
    outdf['Log10FC'] = outdf.FC.apply(np.log10)
    return outdf

def mfc(df, comb=None):
    print(comb)
    outdf = pd.DataFrame(
        df.loc[comb[0]].median().div(df.loc[comb[1]].median()),
        columns = ['FC'],
        index = df.columns)
    outdf['Log2FC'] = outdf.FC.apply(np.log2)
    outdf['Log10FC'] = outdf.FC.apply(np.log10)
    return outdf

def diff(df, comb=None):
    outdf = pd.DataFrame(
        df.loc[comb[0]].mean().sub(df.loc[comb[1]].mean()),
        columns = ['meandiff'],
        index = df.columns)
    return outdf

def prevail(df, comb=None):
    basemean = df.mean().to_frame('basemean')
    means = df.groupby(level=0).mean().T
    means.columns = means.columns + 'mean'
    baseprevail = df.agg(np.count_nonzero, axis=0).div(df.shape[0]).to_frame('baseprev')
    prevail = df.groupby(level=0, axis=0).apply(lambda x: x.agg(np.count_nonzero, axis=0).div(x.shape[0])).T
    prevail.columns = prevail.columns + 'prev'
    basestd = df.std().to_frame('basestd')
    stds = df.groupby(level=0).std().T
    stds.columns = stds.columns + 'std'
    output = pd.concat([basemean,means,baseprevail,prevail,basestd,stds], join='inner', axis=1)
    return output

def change(df, df2=None, columns=None, analysis=['prevail','fc','mww'], **kwargs):
    df = df.sort_index()
    available={
        'prevail':prevail,
        'mww':mww,
        'fc':fc,
        'mfc':mfc,
        'diff':diff,
        'ancom':ANCOM,
        }
    combs = list(permutations(df.index.unique(), 2))
    i = analysis[0]
    comb = combs[0]
    ret = {}
    for comb in combs:
        output = []
        for i in analysis:
            tdf = pd.concat([df.loc[comb[0]].dropna(),df.loc[comb[1]].dropna()], axis=0)
            output.append(available.get(i)(tdf, comb))
        out = pd.concat(output, join='inner', axis=1)
        ret[comb[0]+'vs'+comb[1]] = out
    return ret

# Calculate
def Richness(df, axis=1):
    return df.agg(np.count_nonzero, axis=axis)

def Evenness(df, axis=1):
    return df.agg(pielou_e, axis=axis)

def Shannon(df, axis=1):
    return df.agg(shannon, axis=axis)

def Chao(df, axis=1):
    return df.agg(chao1, axis=axis)

def FaithPD(df, tree, axis=1):
    return df.agg(faith_pd, tree, axis=axis)

def diversity(df):
    diversity = pd.concat(
            [Evenness(df.copy()).to_frame('Evenness'),
             Richness(df.copy()).to_frame('Richness'),
             Chao(df.copy()).to_frame('Chao'),
             Shannon(df.copy()).to_frame('Shannon')],
            axis=1).sort_index().sort_index(ascending=False)
    return diversity

def fbratio(df):
    phylum = df.copy()
    phylum.columns = phylum.columns.str.extract('p__(.*)\|c')[0]
    taxoMsp = phylum.T.groupby(phylum.columns).sum()
    taxoMsp = taxoMsp.loc[taxoMsp.sum(axis=1) != 0, taxoMsp.sum(axis=0) != 0]
    taxoMsp = taxoMsp.T.div(taxoMsp.sum(axis=0), axis=0)
    FB = taxoMsp.Firmicutes.div(taxoMsp.Bacteroidetes)
    FB.replace([np.inf, -np.inf], np.nan, inplace=True)
    FB.dropna(inplace=True)
    FB = FB.reset_index().set_axis(['Host Phenotype', 'FB_Ratio'], axis=1).set_index('Host Phenotype')
    return FB

def pbratio(genus):
    tmpdf = mult(genus)
    pb = tmpdf.Prevotella.div(genus.Bacteroides)
    pb.replace([np.inf, -np.inf], np.nan, inplace=True)
    pb.dropna(inplace=True)
    pb = pb.reset_index().set_axis(['Host Phenotype', 'PB_Ratio'], axis=1).set_index('Host Phenotype')
    return pb

def pca(df):
    scaledDf = StandardScaler().fit_transform(df)
    pca = PCA()
    results = pca.fit_transform(scaledDf).T
    df['PC1'], df['PC2'] = results[0,:], results[1,:]
    return df[['PC1', 'PC2']]

def pcoa(df):
    ndf = df.copy()
    Ar_dist = distance.squareform(distance.pdist(ndf, metric="braycurtis"))
    DM_dist = skbio.stats.distance.DistanceMatrix(Ar_dist)
    PCoA = skbio.stats.ordination.pcoa(DM_dist, number_of_dimensions=2)
    print(PCoA.proportion_explained)
    results = PCoA.samples.copy()
    ndf['PC1'], ndf['PC2'] = results.iloc[:,0].values, results.iloc[:,1].values
    return ndf[['PC1', 'PC2']]

def nmds(df):
    BC_dist = pd.DataFrame(
        distance.squareform(distance.pdist(df, metric="braycurtis")),
        columns=df.index,
        index=df.index) 
    mds = MDS(n_components = 2, metric = False, max_iter = 500, eps = 1e-12, dissimilarity = 'precomputed')
    results = mds.fit_transform(BC_dist)
    df['PC1'], df['PC2'] = results[:,0], results[:,1]
    return df[['PC1', 'PC2']]

def tsne(df):
    results = TSNE(n_components=2, learning_rate='auto', init='random').fit_transform(df)
    df['PC1'], df['PC2'] = results[:,0], results[:,1]
    return df[['PC1', 'PC2']]

def top20(df):
    if df.shape[1] > 20:
        df['other'] = df[df.sum().sort_values(ascending=False).iloc[19:].index].sum(axis=1)
    df = df[df.sum().sort_values().tail(20).index]
    return df

def som(df):
    som = SOM(m=3, n=1, dim=2)
    som.fit(df)
    return som

def umap(df):
    scaledDf = StandardScaler().fit_transform(df)
    reducer = umap.UMAP()
    results = reducer.fit_transform(scaledDf)
    df['PC1'], df['PC2'] = results[:,0], results[:,1]
    return df[['PC1', 'PC2']]

def calculate(analysis, df):
    available={
        'diversity':diversity,
        'fbratio':fbratio,
        'pbratio':pbratio,
        'pca':pca,
        'pcoa':pcoa,
        'nmds':nmds,
        'tsne':tsne,
        'top20':top20,
        'som':som,
        'umap':umap,
        }
    output = available.get(analysis)(df)
    return output

# Scale
def norm(df):
    return df.T.div(df.sum(axis=1), axis=1).T

def zscore(df, axis=0):
    return df.apply(zscore, axis=axis)

def standard(df):
    scaledDf = pd.DataFrame(
            StandardScaler().fit_transform(df),
            index=df.index,
            columns=df.columns)
    return scaledDf

def minmax(df):
    scaledDf = pd.DataFrame(
            MinMaxScaler().fit_transform(df),
            index=df.index,
            columns=df.columns)
    return scaledDf

def log(df):
    return df.apply(np.log1p)

def CLR(df):
    return df.T.apply(clr).T

def mult(df):
    return pd.DataFrame(mul(df.T).T, index=df.index, columns=df.columns)

def scale(analysis, df):
    available={
        'norm':norm,
        'standard':standard,
        'minmax':minmax,
        'log':log,
        'CLR':CLR,
        'mult':mult,
        }
    output = available.get(analysis)(df)
    return output

# Variance
def PERMANOVA(df, pval=True, full=False):
    np.random.seed(0)
    Ar_dist = distance.squareform(distance.pdist(df, metric="braycurtis"))
    DM_dist = skbio.stats.distance.DistanceMatrix(Ar_dist)
    result = permanova(DM_dist, df.index)
    if full:
        return result
    if pval:
        return result['p-value']
    else:
        return result['test statistic']

def explainedvariance(df1, df2, pval=True, **kwargs):
    # how does df1 explain variance in df2 where df2 is meta (only categories)
    # should rework this one to include in calculate but hard
    # 4.32 is significant
    # -np.log(0.05)
    target = df2.columns[0]
    output = pd.Series()
    for target in df2.columns:
        tdf = df1.join(df2[target].fillna('missing'),how='inner').set_index(target)
        if all(tdf.index.value_counts().lt(10)):
            continue
        if tdf.index.nunique() <= 1:
            continue
        output[target] = PERMANOVA(tdf, pval=pval)
    if pval:
        power = -output.apply(np.log2)
    else:
        power = output
    power = power.to_frame(df1)
    return power

# Stratify
def stratify(df, meta, level):
    metadf = df.join(meta[level].dropna(), how='inner').reset_index(drop=True).set_index(level)
    return metadf.sort_index()

# Splitter
def splitter(df, df2, column):
    output = {}
    for level in df2[column].unique():
        merge = df.join(df2.loc[df2[column] == level, column], how='inner').drop(column, axis=1)
        output[level] = merge
    return output

# Misc
def taxofunc(msp, taxo, short=False):
    import pandas as pd
    m, t = msp.copy(), taxo.copy()
    t['superkingdom'] = 'k_' + t['superkingdom']
    t['phylum'] = t[['superkingdom', 'phylum']].apply(lambda x: '|p_'.join(x.dropna().astype(str).values), axis=1)
    t['class'] = t[['phylum', 'class']].apply(lambda x: '|c_'.join(x.dropna().astype(str).values), axis=1)
    t['order'] = t[['class', 'order']].apply(lambda x: '|o_'.join(x.dropna().astype(str).values), axis=1)
    t['family'] = t[['order', 'family']].apply(lambda x: '|f_'.join(x.dropna().astype(str).values), axis=1)
    t['genus'] = t[['family', 'genus']].apply(lambda x: '|g_'.join(x.dropna().astype(str).values), axis=1)
    t['species'] = t[['genus', 'species']].apply(lambda x: '|s_'.join(x.dropna().astype(str).values), axis=1)
    mt = m.join(t, how='inner')
    df = pd.concat([mt.set_index(t.columns[i])._get_numeric_data().groupby(level=0).sum() for i in range(len(t.columns))])
    df.index = df.index.str.replace(" ", "_", regex=True).str.replace('/.*','', regex=True)
    if short:
        df.index = df.T.add_prefix("|").T.index.str.extract(".*\|([a-z]_.*$)", expand=True)[0]
    df = df.loc[df.sum(axis=1) != 0, df.sum(axis=0) != 0]
    return df

def fdr(pvaldf):
    out = pd.DataFrame(
        fdrcorrection(pvaldf.values.flatten())[1].reshape(pvaldf.shape),
        index = pvaldf.index,
        columns = pvaldf.columns)
    return out

def batch(df):
    out = pycombat(df.T,df.index).T
    return out

def lmer(df): 
    import statsmodels.formula.api as smf
    import statsmodels.api as sm
    data = pd.read_csv('/tmp/dietox.csv', index_col=0)
    data = df.copy()
    md = smf.mixedlm("Weight ~ Time", data, groups=data["Pig"])
    mdf = md.fit()
    print(mdf.summary())

def MERF(df):
    from merf.utils import MERFDataGenerator
    from merf.merf import MERF
    from merf.viz import plot_merf_training_stats
    mrf = MERF(max_iterations=5)
    mrf.fit(X_train, Z_train, clusters_train, y_train)

def load(subject, **kwargs):
    return pd.read_csv(f'../results/{subject}.tsv', sep='\t', index_col=0, **kwargs)

def save(df, subject, **kwargs):
    df.to_csv(f'../results/{subject}.tsv', sep='\t', **kwargs)

def savefig(subject):
    plt.savefig(f'../results/{subject}.svg')
    #plt.savefig(f'../results/{subject}.jpg')
    plt.show()

def selecttaxa(df, level):
    mapping = df.index.str.split('\|', expand=True).to_frame().set_index(df.index)
    mapping = mapping.set_axis([mapping[i].str[0].value_counts().index[0] for i in mapping.columns], axis=1)
    mapping = mapping.replace('.__','', regex=True)
    mapping.loc[mapping.s.isna()]['g'].dropna()

def to_edges(df, thresh=0.5, directional=True):
    df = df.rename_axis('source', axis=0).rename_axis("target", axis=1)
    edges = df.stack().to_frame()[0]
    nedges = edges.reset_index()
    edges = nedges[nedges.target != nedges.source].set_index(['source','target']).drop_duplicates()[0]
    if directional:
        fin = edges.loc[(edges < 0.99) & (edges.abs() > thresh)].dropna().reset_index().rename(columns={'level_0': 'source', 'level_1':'target', 0:'weight'}).set_index('source').sort_values('weight')
    else:
        fin = edges.loc[(edges < 0.99) & (edges > thresh)].dropna().reset_index().rename(columns={'level_0': 'source', 'level_1':'target', 0:'weight'}).set_index('source').sort_values('weight')
    return fin

if __name__ == '__main__':
    print(vars().keys())
